# Supplementary material for: The role of TAp63γ and P53 point mutations in regulating DNA repair, mutational susceptibility and invasion of bladder cancer cells
Source: eLife. 2021 Nov 8;10:e71184. doi: 10.7554/eLife.71184 (PMC8575459; doi:10.7554/eLife.71184)
Supplement: Figure 3—source data 1. [file elife-71184-fig3-data1.zip]

Archive with 2 entries (2 files):
- Figure 3B-Source data.jpg
- __MACOSX/._Figure 3B-Source data.jpg
